# Supplementary material for: Following a natural experiment of guideline adaptation and early implementation: a mixed-methods study of facilitation
Source: Implement Sci. 2012 Feb 6;7:9. doi: 10.1186/1748-5908-7-9 (PMC3296591; doi:10.1186/1748-5908-7-9)
Supplement: Additional file 1 — Facilitation case-audit tool. Excel Spreadsheet (XLS) displaying the blank audit tool which was used to analyze documentary data from the individual case manuals. [file 1748-5908-7-9-S1.XLS]

## Sheet: FILE 1
Purpose/ role		Process/strategies	X = yes	Type of facilitation (who -> recipient)	Examples of activity (details/comments)
Planning for change	Increasing awareness	Highlighting a need for practice change
		Selecting an area for change relevant to staff/recognized as a priority
		Stimulating critical inquiry and assisting groups to develop/refine specific clinical practice questions
		Assisting with/performing a formal/informal practice audit
		Interpreting baseline data and providing feedback/insight into performance gaps
		Emphasizing enhanced patient outcomes as opposed to poor practice as reason for change
	Developing a plan	Assisting with development of an action plan
		Goal-setting and consensus-building (shared decision-making)
		Helping identify and determine solutions to address potential barriers to EBP
Leading and managing change	Knowledge and data management	Knowledge translation/dissemination (assisting with conducting literature searches, obtaining articles, appraising and summarizing the evidence)
		Helping to interpret the research and apply it in practice
		Providing resources/tools for change
	Project management	Identifying a leader
		Establishing and allocating roles/delegating responsibilities
		Advocating for resources and change
	Recognizing the importance of context	Creating an open, supportive, and trusting environment conducive to change
		Helping to build in the structures/processes to support staff and help them overcome obstacles
		Creating local ownership of change
		Assisting with adapting evidence to the local context
		Boundary-spanning (addressing organizational systems/culture), managing the different requirements of each discipline/role
		Tailoring/adapting facilitation services to the local setting
	Fostering team-building/group dynamics	Relationship-building
		Encouraging effective teamwork
		Enabling individual and group development
		Encouraging/ensuring adequate participation
		Increasing awareness of and helping overcome resistance to change
	Administrative and project-specific support	Organizing/scheduling meetings
		Leading/participating in meetings
		Gathering information and assembling reports
		General planning
		Providing skills training
Monitoring progress and ongoing implementation	Problem-solving	Problem-solving and addressing specific issues
		Making changes to the developed plan as necessary
		Providing advice/guidance/assistance
		Networking
	Providing support	Mentoring and role-modelling EBP
		Maintaining momentum, direction, and enthusiasm
		Acknowledging ideas and efforts
		Providing ongoing support/reassurance and constructive feedback
		Empowering group members
	Effective communication	Providing regular communication (emails, phone calls)
		Keeping group members informed
Evaluating change	Assessment	Performing/assisting with evaluation
		Linking evidence implementation to patient outcomes
		Acknowledging success, recognizing and celebrating achievements
