# Supplementary material for: Following a natural experiment of guideline adaptation and early implementation: a mixed-methods study of facilitation
Source: Implement Sci. 2012 Feb 6;7:9. doi: 10.1186/1748-5908-7-9 (PMC3296591; doi:10.1186/1748-5908-7-9)
Supplement: Additional file 2 — Facilitation across cases (local, external, case members). Excel Spreadsheet (XLS) displaying the types of facilitation activities identified and who performed them across cases. [file 1748-5908-7-9-S2.XLS]

## Sheet: FILE 2
		Case 1				Case 2				Case 3				Focus Group Interview -
Activity		L	E	C		L	E	C		L	E	C		elements emphasized
1. Highlighting a need for change
2. Selecting a priority change area relevant to staff
3. Assisting groups to develop practice questions
4. Performing a practice audit
5. Providing insight into performance gaps
6. Emphasizing need to enhance patient outcomes
7. Assisting with developing an action plan
8. Addressing potential barriers to EBP
9. Generating enthusiasm at start of project
10. Thinking ahead
11. Knowledge translation/dissemination
12. Helping interpret research to apply in practice
13. Providing resources/tools
14. Identifying a leader
15. Allocating roles/responsibilities
16. Advocating for resources and change
17. Creating an open, supportive environment
18. Helping build in structures to support staff
19. Creating local ownership
20. Adapting evidence to local context
21. Boundary-spanning
22. Adapting facilitation to the local setting
23. Relationship-building
24. Encouraging teamwork
25. Enabling individual and group development
26. Ensuring adequate participation
27. Helping overcome resistance to change
28. Consensus-building
29. Organizing meetings
30. Leading/participating in meetings
31. Gathering information/distributing materials
32. General planning
33. Providing skills training
34. Taking on specific tasks
35. Problem-solving/addressing issues
36. Making changes to action plan as needed
37. Networking
38. Mentoring and role-modelling EBP
39. Maintaining momentum and enthusiasm
40. Acknowledging ideas and efforts
41. Providing ongoing support/reassurance
42. Empowering group members
43. Providing advice
44. Being available as needed
45. Ensuring group remains on task
46. Providing regular communication
47. Keeping group members informed
48. Acting as a liaison
49. Assisting with evaluation
50. Linking implementation to patient outcomes
51. Acknowledging success
Type of facilitation
L = local facilitator
E = external facilitator
C = case members
